# Supplementary material for: A dietary anthocyanin cyanidin-3-O-glucoside binds to PPARs to regulate glucose metabolism and insulin sensitivity in mice
Source: Commun Biol. 2020 Sep 18;3:514. doi: 10.1038/s42003-020-01231-6 (PMC7501857; doi:10.1038/s42003-020-01231-6)
Supplement: Supplementary file 3 — Supplementary Data 1 [file 42003_2020_1231_MOESM3_ESM.xlsx]

## Sheet: Fig 1a
	Plasma triglyceride				Hepatic triglyceride
		HFD	C3G			HFD	C3G
		77.7	60.73			110.84	36.6
		69.26	55.13			108.28	61.55
		85.41	58.14			85.76	64.92
		64.93	61.92			76.09	88.92
		75.19	67.89			105.37	68.17
		117.01	63.82			63.68	37.33
		72.09				113.21
		84.58				99.46
		123.04			Mean	95.3363	59.5817
		183.44			SEM.	6.42164	8.14486
	Mean	95.265	61.2717
	SEM.	11.5833	1.81234

## Sheet: Fig1c
	Intracellular triglyceride
	Lipid	-	+	+	+	+
	C3G (uM)	-	-	-	10	50
	GW7657 (uM)	-	-	1	-	-
		16.4598	37.6489	26.3724	33.4912	28.4306
		18.3913	38.5684	35.2284	32.5732	30.229
		17.5256	33.2814	26.4467	26.8138	26.0836
		20.8	36.3228	24.6586	29.5851	26.9682
		17.9894	41.1123	25.2033	27.0731	25.5289
	Mean	18.2332	37.3868	27.5819	29.9073	27.4481
	SEM.	0.718276	1.29094	1.94195	1.37218	0.850708

## Sheet: Fig 1d
	Fatty acid oxidation						Liver β-oxidation
	Lipid	-	+	+	+			HFD	C3G
	C3G (uM)	-	-	10	50			2.7	6.3
	GW7657 (uM)	-	1	-	-			1	5
		4.38	13.8	4.07	6.59			2.7	3.7
		4.81	8	4.32	6.11			1.4	3.7
		4.93	12.5	4.31	7.42		Mean	1.95	4.675
		5.15	11.7	4.7	6.27		SEM.	0.440643	0.622328
		5.09	11.8	4.86	9.95
		5.55	11.4	4.85	6.49
	Mean	4.985	11.5333	4.51833	7.13833
	SEM.	0.174029	0.864253	0.147443	0.648607

## Sheet: Fig 1e
	Fatty acid synthesis						Fatty acid synthesis
	C3G (uM)	-	-	10	50		C3G (uM)	-	10	50
	GW7657 (uM)	-	1	-	-			10.3958	6.94875	6.00396
		6.81	4.79	6.32	4.18			9.13417	6.43521	4.88208
		6.45	3.61	6.21	4.5			9.78542	6.12375	5.4775
		6.93	4.32	4.62	5.24		Mean	9.7718	6.50257	5.45451
	Mean	6.73	4.24	5.71667	4.64		SEM.	0.364274	0.240527	0.324061
	SEM.	0.144222	0.342977	0.549252	0.3139

## Sheet: Fig1f
	Bddy weight
	Weeks	HFD										Mean	SEM.	C3G							Mean	SEM.
	0	32.25	34.66	32.82	32.98	28.87	28.75	34.69	27.96	31.14	34.64	31.876	0.818151	32.07	32.72	32.97	31.24	34.01	34.48	37.25	33.5343	0.745088
	1	30.5	33.1	32.2	31.3	32.2	30.9	35.7	29.4	32.6	33.9	32.18	0.570925	31.6	31.1	33.7	33.2	32.8	35.2	36.8	33.4857	0.752275
	2	34	36.9	35.8	35	33	33	37	30.9	34.5	35.4	34.55	0.600417	34.5	33.9	33.4	32.3	36.3	37.2	38.7	35.1857	0.863114
	3	36.86	39.8	38.2	37.31	36.85	35.6	39	32.5	36.7	40.5	37.332	0.721618	36.1	36.9	34.6	38.7	34.11	39.86	40.7	37.2814	0.965319
	4	38.14	41.2	40.91	40.05	38.33	36.84	39.8	34.36	38.97	43.35	39.195	0.789919	37.81	38.48	36.63	35.92	40.24	41.34	41.75	38.8814	0.862818
	5	40.2	43.3	43.5	41.7	39.7	38.9	39.2	33.17	39	45.3	40.397	1.06548	38.2	39.7	38	37	42	42.2	42.4	39.9286	0.857659
	6	41.1	43.6	43.3	42.5	41	38.5	38.4	34.2	40.5	46.11	40.921	1.05335	35.8	40	38.7	38.5	42.3	42.5	42.7	40.0714	0.980455
	7	43.5	45.5	45.4	44.7	43.5	40.2	40.7	43.7	42.7	47.5	43.74	0.698284	35.4	40.8	39.8	39.7	43.3	43.6	44.7	41.0429	1.19779
	8	46.9	46.7	43.5	42.1	42.58	37.5	44.5	48	43.3	45.6	44.068	0.960788	36.7	37.54	41.9	43.03	39.17	34.72	45.2	39.7514	1.42183

## Sheet: Fig 1g
	Adipocyte size
		HFD	C3G
		936.37	529.18
		1005.69	551.96
		1122.7	601.16
		1144.85	668.55
		1170.54	690.55
		1283.39	734.8
		1313.03	760.13
		1342.67	764.86
		1377.75	766.89
		1404.55	891.23
		1417.66	915.2
		1418.44	917.65
		1498.99	1053.27
		1606.84	1100.7
		1681.68	1228.37
		1716.94	1273.87
		1835.45	1283.59
		1919.75	1325.61
		1934.67	1435.86
		1996.14	1440.12
		2024.38	1449.95
		2103.73	1637.32
		2622.83	1688.39
		2709.21	1696.5
		2725.43	1721.82
		2897.56	1732.22
		2996.63	1743.46
		3156.12	1780.22
		3347.23	1805.65
		3356.49	1829.83
		3359.51	1841.64
		3375.68	1844.71
		3458.1	1919.64
		3471.99	1922.09
		3611.67	2033.17
		3630.59	2056
		3645.21	2105.14
		3735.64	2244.87
		3790.51	2262.81
		3878.5	2266.56
		3891.08	2267.7
		3969.66	2372.28
		4020.78	2407.22
		4150.27	2448.05
		4200.03	2451.17
		4594.74	2497.24
		4733.06	2501.56
		4773.47	2630.11
		4850.96	2636.87
		4889.85	2666.2
		4982	2672.23
			2714.82
			2809.57
			2837.71
			2858.92
			2909.57
			2971.72
			3017.79
			3055.86
			3096.63
			3102.97
			3249.94
			3526.54
			3596.69
			3646.77
			3678.75
			3679.27
			3791.13
			3811.62
			3872.2
			3896.54
			3902.52
			4037.94
			4043.24
			4144.08
			4205.65
			4241.06
			4264.46
	Mean	2785.9	2295.26
	Min.	936.37	529.18
	Max.	4982	4264.46

## Sheet: Fig 2a
				Plasma glucose				Plasma insulin
					HFD	C3G			HFD	C3G
					194.95	110.6			1.03827	0.35926
					244.63	157.17			0.698765	0.276763
					211.17	159.46			0.85424	0.866932
					134.46	157.94			0.479832	0.302147
					223.93	188.04			1.06683	0.213304
					183.74	173.23			0.619442
					185.45			Mean	0.792896	0.403681
					202.68			SEM.	0.0959109	0.11816
					330.89
					282.64
				Mean	219.454	157.74
				SEM.	17.5343	10.62

## Sheet: Fig 2b
	Adiponectin				Hepatic FGF21
		HFD	C3G			HFD	C3G
		7.64699	18.4272			995.372	887.41
		5.82421	16.734			852.185	635.059
		9.18383	18.6057			1034.58	823.725
		9.03022	15.9852			743.587	1529.07
		11.8278	23.3355			1036.98	844.018
	Mean	8.70262	18.6175			1045.34
	SEM.	0.987561	1.28008			806.243
					Mean	930.613	943.857
					SEM.	47.8283	152.548

## Sheet: Fig 2c
	Glycogen
		HFD	C3G
		39.9792	40.2741
		44.2779	38.7342
		39.2547	33.5776
	Mean	41.1706	37.5287
	SEM.	1.56768	2.0249

## Sheet: Fig 2d
OGTT
Time (min)	HFD										Mean	SEM.	C3G						Mean	SEM.
0	194.95	244.63	211.17	134.46	223.93	183.74	185.45	202.68	330.89	282.64	219.454	17.5343	110.6	157.17	159.46	157.94	188.04	173.23	157.74	10.62
15	331	336	347	384	336						346.8	9.66126	267	317	293	292			292.25	10.2093
30	388	334	335	320	299						335.2	14.7153	298	229	246	258			257.75	14.6764
60	309	242	249	170	275						249	22.9848	141	153	142	145			145.25	2.71953
90	240	172	181	140	172						181	16.3156	147	144	128	140			139.75	4.17083
120	194	153	163	151	153						162.8	8.07713	125	137	119	127			127	3.74166
AUC of OGTT
	HFD	C3G
	1430	967.5
	1228	980
	1260	921
	1163	956
	1220
Mean	1260.2	956.125
SEM.	45.2398	12.6925

[truncated: 18 more sheets: Fig 2e, Fig 2f, Fig 2g, Fig 3a, Fig 3b, Fig 3c, Fig 4a-1, Fig 4a-2, Fig 4a-3, Fig 4b, Fig 5b, Fig 5c, Fig6a, Fig6b, Fig6c, Fig6d, Fig6e, Table1]
